# Supplementary material for: Desiccation-Tolerant Vascular Plants: A Group of Species Largely Neglected in Conservation
Source: Plants (Basel). 2025 Jul 15;14(14):2184. doi: 10.3390/plants14142184 (PMC12298277; doi:10.3390/plants14142184)
Supplement: Supplementary file 1 [file plants-14-02184-s001.zip]

Archive with 1 entries (1 files):
- plants-3716266-supplementary.pdf
